# Supplementary material for: The speciation and hybridization history of the genus Salmonella
Source: Microb Genom. 2019 Jul 26;5(8):e000284. doi: 10.1099/mgen.0.000284 (PMC6755497; doi:10.1099/mgen.0.000284)
Supplement: Supplementary File 2 [file mgen-5-284-s002.xls]

## Sheet: Table S1
Table S1. Strains analyzed by MLST
STRAIN	SPECIES	SUBSPECIES	GROUP	ANTIGENIC_FORMULA	GENOME	HOST	COUNTRY	CONTINENT	YEAR	aroC	dnaN	hemD	hisD	purE	sucA	thrA	ST
72K	S. enterica	salamae	II	1,9,12:l,w:e,n,x		Human	Tanzania	Africa	1922	54	50	27	53	46	47	49	103
503/69	S. enterica	salamae	II	9,12:l,v:e,n,x		Water	South Africa	Africa	1969	85	77	72	81	78	84	76	228
965/71	S. enterica	salamae	II	6,7:g,m,s,t:-		Bovine	Germany	Europe	1971	86	77	73	22	18	85	77	229
1249K	S. enterica	salamae	II	43:z42:1,5,7		Lizard	The Netherlands	Europe	1960	25	82	77	22	85	91	25	242
1665K	S. enterica	salamae	II	4,12:a:-					1965	95	82	80	22	85	98	91	259
4057/83	S. enterica	salamae	II	1,4,12,27:a:e,n,x			South Africa	Africa	1983	10	14	81	92	92	99	92	260
950K	S. enterica	salamae	II	4,12:b:-		Hedgehog	Bulgaria	Europe	1957	24	22	27	22	18	24	99	276
975_71	S. enterica	salamae	II	4,[5],12:a:-		Bat	Cameroon	Africa	1971	136	132	80	182	85	98	91	480
9383_03	S. enterica	salamae	II	4,5,12:b:-		Turtle	Germany	Europe	2003	151	77	27	158	18	152	25	481
1229K	S. enterica	salamae	II	47:b:1,5		Human	USA	North America	1960	25	176	27	22	18	67	91	643
1368K	S. enterica	salamae	II	11:l,z28:e,n,x		Fish	USA	North America	1961	220	211	149	92	221	204	198	756
66/65	S. enterica	salamae	II	57:z42:1,6:z53			South Africa	Africa	1965	221	211	150	253	222	205	199	757
1709/76	S. enterica	salamae	II	6,7:l,w:1,5,7		Human	UK	Europe	1976	25	215	157	257	234	211	169	778
08-1607	S. enterica	salamae	II	58:l,z13,z28:z6		Human	France	Europe	2008	229	176	27	258	18	213	25	781
3202/81	S. enterica	salamae	II	58:l,z13,z28:z6			Belgium	Europe	1981	229	176	27	258	18	213	25	781
444K	S. enterica	salamae	II	17:g,t:e,n,x,z15					None	151	176	27	22	18	24	25	1016
1274/73	S. enterica	salamae	II	1,42:l,z28:-		Turtle	Germany	Europe	1973	151	368	280	214	18	363	174	1017
440K	S. enterica	salamae	II	1,13,23:z:1,5					None	151	77	27	22	18	67	236	1018
590K	S. enterica	salamae	II	6,7:z:1,5		Human	Tanzania	Africa	1951	151	77	27	22	18	85	222	1019
721K	S. enterica	salamae	II	17:b:e,n,x,z15		Human	South Africa	Africa	1954	151	77	27	22	18	85	235	1020
1299K	S. enterica	salamae	II	6,7:z39:1,5,7		Food	South Africa	Africa	1960	151	77	27	332	260	85	25	1021
1170K	S. enterica	salamae	II	53:z4,z24:-		Water	UK	Europe	1959	151	77	27	406	260	326	91	1022
9525/04	S. enterica	salamae	II	4,12:b:_		Human			2004	151	77	27	486	18	152	25	1023
3340/81	S. enterica	salamae	II	1,4,12,27:a:z39		Human	South Africa	Africa	1981	17	221	81	272	85	84	76	1031
1535K	S. enterica	salamae	II	51:-:1,7		Turtle	South Africa	Africa	1962	191	22	186	22	250	24	91	1046
5537/86	S. enterica	salamae	II	43:l,z13,z28:1,5		Human	Germany	Europe	1986	191	370	80	284	18	366	25	1047
614K	S. enterica	salamae	II	40:a:z39		Human	South Africa	Africa	1956	191	77	187	22	280	260	222	1048
1627K	S. enterica	salamae	II	4,12:z39:1,[5],7					None	220	221	72	475	85	293	248	1070
8222/94	S. enterica	salamae	II	53:l,z28:z6		Environment	Germany	Europe	1994	220	240	27	22	18	85	174	1071
4045/83	S. enterica	salamae	II	1,59:z:z6	x	Human	South Africa	Africa	1983	220	257	81	326	257	261	258	1072
2171/77	S. enterica	salamae	II	1,53:d:z39		Lizard	Germany	Europe	1977	220	77	27	324	286	181	24	1073
941K	S. enterica	salamae	II	16:z4,z23:-		Human	South Africa	Africa	1959	220	82	187	258	260	24	236	1074
1348K	S. enterica	salamae	II	57:z29:z42		Lizard	Switzerland	Europe	1961	221	22	183	305	85	250	245	1075
1465K	S. enterica	salamae	II	50:z10:z6:z42	x	Lizard	Netherlands	Europe	1962	221	265	200	338	274	273	262	1076
1767/76	S. enterica	salamae	II	41:l,z13,z28:e,n,x,z15	x	Human	South Africa	Africa	1976	229	176	187	214	18	227	91	1080
1969/77	S. enterica	salamae	II	1,42:l,z13,z28:z6		Lizard	Germany	Europe	1977	229	176	197	22	18	239	169	1081
1709K	S. enterica	salamae	II	41:z:1,5,(7)		Reptile	Yugoslavia	Europe	1964	229	176	27	214	18	85	236	1082
6695/88	S. enterica	salamae	II	48:z:1,5	x	Human	France	Europe	1988	229	176	27	341	18	85	25	1083
1010/71	S. enterica	salamae	II	58:c:z6		Reptile	Netherlands	Europe	1971	229	77	27	22	18	24	169	1084
1568K	S. enterica	salamae	II	1,13,23:g,m,t:-					None	242	129	163	281	275	84	248	1102
266K	S. enterica	salamae	II	9,12:g,s,t:e,n,x		Human	UK	Europe	1948	242	129	72	475	330	99	377	1103
7416-90	S. enterica	salamae	II	1,13,23:z29:1,5		Human	Spain		None	242	211	163	92	78	378	412	1104
430/68	S. enterica	salamae	II	1,4,12,27:b:e,n,x		Human carrier	Austria	Europe	1967	242	211	72	81	314	293	290	1105
1510K	S. enterica	salamae	II	45:g,m,s,t:e,n,x		Animal Feed	Germany	Europe	1962	242	221	163	272	85	233	76	1106
1219K	S. enterica	salamae	II	3,10:z39:1,7					1959	242	221	163	81	243	211	198	1107
3028/80	S. enterica	salamae	II	1,4,12,27:l,v:e,n,x	x	Human	UK	Europe	1980	242	221	81	272	85	246	240	1108
1517K	S. enterica	salamae	II	11:m,t:e,n,x		Human	UK	Europe	1962	242	221	81	81	78	232	226	1109
842K	S. enterica	salamae	II	50:z:e,n,x		Human carrier	South Africa	Africa	1957	242	228	81	281	78	228	221	1110
3181/81	S. enterica	salamae	II	9,12:g,m,s,t:1,7		Food	UK	Europe	1980	242	231	81	81	85	233	227	1111
1369K	S. enterica	salamae	II	3,10:g,t:–		Food	UK	Europe	1960	242	263	198	335	92	270	261	1112
1233K	S. enterica	salamae	II	39:l,z28:e,n,x		Human	South Africa	Africa	1960	242	295	81	369	78	302	59	1113
4065/83	S. enterica	salamae	II	9,12:l,z40:-					None	242	333	163	92	85	84	240	1114
6/65	S. enterica	salamae	II	52:z44:1,5,7		Snake	Germany	Europe	1964	246	77	27	167	277	181	25	1116
1331K	S. enterica	salamae	II	52:-:1,5,7		Bovine	Botswana	Africa	1961	246	77	27	167	277	181	25	1116
572/69	S. enterica	salamae	II	47:b:-			Germany	Europe	1969	25	176	27	22	292	67	91	1127
1590K	S. enterica	salamae	II	43:g,t:-		Fish-meal	Germany	Europe	1963	25	176	27	22	353	181	236	1128
468/68	S. enterica	salamae	II	11:g,m,s,t:-		Baboon	UK	Europe	1968	25	22	80	289	254	235	231	1129
877K	S. enterica	salamae	II	1,9,12,46,27:c:z39		Pheasant	Switzerland	Europe	1957	25	232	171	285	250	231	228	1130
887K	S. enterica	salamae	II	6,7:b:[e,n,x]:z42		Chicken	South Africa	Africa	1957	25	236	27	291	256	237	91	1131
3500/82	S. enterica	salamae	II	1,42:l,w:e,n,x		Human	South Africa	Africa	1982	25	236	27	444	277	351	91	1132
177/66	S. enterica	salamae	II	43:z42:-		Lizard	UK	Europe	1966	25	250	186	310	18	254	91	1133
1214/72	S. enterica	salamae	II	43:d:z42		Lizard	Germany	Europe	1972	25	250	186	310	18	256	91	1134
1311K	S. enterica	salamae	II	40:-:1,5,7					None	25	260	187	329	250	264	24	1135
2322/78	S. enterica	salamae	II	16:g,t:-		Human	UK	Europe	1956	25	298	227	377	277	91	91	1136
499/68	S. enterica	salamae	II	43:z29:z42		Lizard	Netherlands	Europe	1968	25	379	171	305	258	91	24	1137
2764/79	S. enterica	salamae	II	1,9,12,46,27:z10:e,n,x		Lizard	Switzerland	Europe	1979	25	77	171	367	330	299	25	1138
1250K	S. enterica	salamae	II	1,9,12:g,m,s,t:z42		Bovine	Mozambique	Africa	1960	25	77	192	321	282	24	236	1139
948/71	S. enterica	salamae	II	6,7:b:z39		Bovine	Botswana	Africa	1970	25	77	197	22	78	269	25	1140
1393K	S. enterica	salamae	II	58:l,z13,z28:1,5		Reptile	Switzerland	Europe	1961	25	77	27	214	18	227	25	1141
9825/08	S. enterica	salamae	II	42:b:e,n,x,z15		Water	France	Europe	2008	25	77	27	22	18	24	169	1142
1383/73	S. enterica	salamae	II	51:l,z28:z6	x	Human	Switzerland	Europe	1973	25	77	27	22	18	371	25	1143
1722K	S. enterica	salamae	II	17:c:z39		Lizard	Netherlands	Europe	1964	25	77	27	22	260	241	25	1144
136/66	S. enterica	salamae	II	40:b:–		Tortoise	Germany	Europe	1965	25	77	27	22	85	249	236	1145
982/71	S. enterica	salamae	II	1,13,23:e,n,x:1,5,7			South Africa	Africa	1971	25	77	27	332	291	24	174	1146
1656/75	S. enterica	salamae	II	1,40:z:z6		Reptile	Switzerland	Europe	None	25	77	27	462	18	85	25	1147
1405/74	S. enterica	salamae	II	4,12:l,z28:-		Human	UK	Europe	1974	25	77	27	465	18	85	398	1148
1155K	S. enterica	salamae	II	1,13,22:g,t:1,5		Lizard	Netherlands	Europe	1959	253	22	169	284	18	231	225	1151
641K	S. enterica	salamae	II	28 : b : z6		Animal Feed	Germany	Europe	1954	257	237	27	292	257	238	233	1159
976/71	S. enterica	salamae	II	39:c:e,n,x		Reptile	Switzerland	Europe	1971	258	238	77	293	258	239	222	1160
23/65	S. enterica	salamae	II	9,12:d:e,n,x		Human	Zimbabwe	Africa	1964	260	245	27	68	301	67	266	1162
1423/74	S. enterica	salamae	II	17:e,n,x,z15:1,7		Reptile	Netherlands	Europe	1974	260	77	27	22	18	204	236	1163
7601/91	S. enterica	salamae	II	1,13,23:a:1,5		Human	Finland	Europe	1991	268	245	27	302	46	247	59	1172
4053/83	S. enterica	salamae	II	39:l,v:1,5		Human carrier	South Africa	Africa	1983	271	77	27	22	18	239	25	1175
1649K	S. enterica	salamae	II	1,13,23:l,z28:z42					None	272	22	182	291	250	24	243	1176
1320K	S. enterica	salamae	II	56:b:-		Lizard	Netherlands	Europe	1961	273	232	27	22	18	249	222	1177
183/66	S. enterica	salamae	II	41:b:-		Human	Rhodesia	Africa	1966	273	77	199	23	85	249	236	1178
989/71	S. enterica	salamae	II	56:l,z28:–		Bovine	Botswana	Africa	1971	273	77	27	22	260	249	25	1179
52/65	S. enterica	salamae	II	1,13,23:e,n,x:1,7		Human	South Africa	Africa	1964	277	249	171	291	250	235	91	1181
2713/79	S. enterica	salamae	II	43:z29:e,n,x		Snake	Germany	Europe	1979	278	251	80	22	55	255	249	1182
14/65	S. enterica	salamae	II	43:b:z42		Snake	South Africa	Africa	1964	279	22	171	311	277	24	91	1183
1527/74	S. enterica	salamae	II	16:z:-					None	279	363	183	289	277	237	245	1184
1268/72	S. enterica	salamae	II	1,9,12:l,w:e,n,x	x	Human	Tanzania	Africa	1972	280	252	27	53	55	184	49	1185
2753/79	S. enterica	salamae	II	43:g,z62:e,n,x		Human	UK	Europe	1979	280	252	27	68	55	47	59	1186
1244/72	S. enterica	salamae	II	1,9,12:d:e,n,x		Lizard	Germany	Europe	1972	280	353	269	449	46	184	375	1187
1580-75	S. enterica	salamae	II	13,23:z29:e,n,x		Human	UK		None	280	385	27	53	46	67	59	1188
2018/77	S. enterica	salamae	II	18:z4,z23:-			Madagascar	Indian Ocean	1977	280	77	171	313	278	257	251	1189
7547/91	S. enterica	salamae	II	44:z29:e,n,x:z42	x	Human	South Africa	Africa	1991	281	22	183	291	277	24	91	1190
70/65	S. enterica	salamae	II	6,14:m,t:e,n,x		Animal Feed	South Africa	Africa	1965	283	221	188	315	78	258	226	1192
8673/97	S. enterica	salamae	II	1,4,12:l,z28:e,n,x		Environment	South Africa	Africa	1997	284	367	27	335	78	362	76	1193
1411K	S. enterica	salamae	II	42:l,v:e,n,x,z15		Meat	Botswana	Africa	1961	284	77	190	318	18	181	24	1194
299/67	S. enterica	salamae	II	52:d:e,n,x,z15		Bovine	South Africa	Africa	1967	286	82	27	22	18	85	25	1198
1085K	S. enterica	salamae	II	42:g,t:-		Human	Australia	Oceania	1958	288	176	27	327	288	24	91	1201
4064/83	S. enterica	salamae	II	3,10:z39:1,5,7		Human			1983	292	77	27	291	250	85	222	1207
353K	S. enterica	salamae	II	42:r:–		Human	Kenya	Africa	1950	293	264	80	257	294	271	236	1208
1710K	S. enterica	salamae	II	60:g,m,t:z6		Animal Feed	Portugal	Europe	1964	295	251	27	339	296	255	263	1210
105/65	S. enterica	salamae	II	41:k:-	x	Lizard	South Africa	Africa	1964	298	268	205	342	302	277	267	1213
43/65	S. enterica	salamae	II	50:k:z6		Reptile	South Africa	Africa	1965	299	269	206	343	274	273	268	1214
8316/94	S. enterica	salamae	II	1,9,12,46,27 : a : z6		Lizard	USA	North America	1994	317	77	27	22	331	152	296	1239
7806/92	S. enterica	salamae	II	9,46:g,t:-		Food	South Africa	Africa	1992	318	77	225	335	92	246	297	1240
4304/84	S. enterica	salamae	II	6,7,14:a:1,5		Water	Australia	Oceania	1984	332	14	229	389	343	312	317	1281
55/65	S. enterica	salamae	II	47:a:1,5		Human	USA	North America	1965	335	176	27	22	18	85	91	1284
103/65	S. enterica	salamae	II	17:k:–		Lizard	South Africa	Africa	1965	365	350	265	446	387	352	372	1322
106/65	S. enterica	salamae	II	1,4,12,27:k:1,6		Lizard	South Africa	Africa	None	379	350	275	457	387	352	391	1338
104/65	S. enterica	salamae	II	6,14:k:e,n,x					None	381	350	277	459	397	352	394	1340
9760/07	S. enterica	salamae	II	9,46:l,w:e,n,x		Bovine	Namibia	Africa	2007	384	221	278	315	92	361	230	1343
3337/81	S. enterica	salamae	II	28:l,z28:1,5		Human	South Africa	Africa	1981	385	221	81	81	400	246	399	1344
2983/80	S. enterica	salamae	II	1,9,12,46,27:l,z13,z28:z39		Lizard	Germany	Europe	1980	387	371	27	465	18	367	25	1346
8928/99	S. enterica	salamae	II	48:b:e,n,x,z15		Human	USA	North America	1999	399	77	27	22	18	373	25	1372
1297K	S. enterica	salamae	II	6,7:z42:1,7		Food	South Africa	Africa	1960	403	22	171	289	277	24	245	1378
1294K	S. enterica	salamae	II	16:z42:1,(5),7					None	404	22	27	289	18	237	91	1379
1549K	S. enterica	salamae	II	30:g,t:-					None	405	176	77	258	18	85	25	1380
1702K	S. enterica	salamae	II	4,12:d:e,n,x		Environment	Germany	Europe	1964	64	252	27	68	55	67	59	1421
10036/09	S. enterica	salamae	II	30:g,t:1,5		Human	Germany	Europe	2009	95	22	27	22	18	85	25	1466
4314/84	S. enterica	salamae	II	4,12:b:1,5		Human	Rhodesia	Africa	1981	95	245	27	359	313	184	289	1467
1300K	S. enterica	salamae	II	53:l,z28:z39		Food	UK	Europe	1959	95	77	27	380	258	24	306	1468
4620/84	S. enterica	salamae	II	13,23:z29:-					1984	95	82	27	305	18	85	25	1469
952K	S. enterica	salamae	II	1,4,12,27:z:e,n,x		Human	Germany	Europe	1957	96	221	72	92	78	233	76	1470
4058/83	S. enterica	salamae	II	9,12:d:z39		Human	South Africa	Africa	1982	96	221	81	92	78	99	377	1471
60/65	S. enterica	salamae	II	9,12:g,m,s,t:1,5		Snake	South Africa	Africa	1964	96	234	172	81	85	232	230	1472
1523K	S. enterica	salamae	II	60:z:e,n,x		Human	UK	Europe	1962	96	234	201	281	295	99	221	1473
5/65	S. enterica	salamae	II	1,4,12:z29:e,n,x		Human	Finland	Europe	1964	96	258	81	92	243	262	230	1474
25/65	S. enterica	salamae	II	1,44:z39:e,n,x,z15		Lizard	South Africa	Africa	1964	221	26	185	309	274	253	247	1505
10007/09	S. enterica	salamae	II	35:m,t:e,n,x		Human	Unknown	Unknown	1997	260	176	27	514	18	231	174	1642
9880_09	S. enterica	salamae	II	9,12:g,m,t:-:z39		Plant	Germany	Europe	2008	318	420	188	527	85	84	456	1725
9944_09	S. enterica	salamae	II	13,23:g,s,t:e,n,x		Human	Germany	Europe	2009	220	221	324	81	243	406	412	1726
9991_09	S. enterica	salamae	II	17:d:z6		Human	Germany	Europe	2009	25	82	325	22	18	85	25	1727
9994_09	S. enterica	salamae	II	6,7:z:e,n,x,z15		Spices	France	Europe	2009	25	77	192	22	18	407	222	1728
10090_10	S. enterica	salamae	II	1,9,12,46,27:b:z39		Reptile	Germany	Europe	2010	229	77	80	465	277	367	25	1729
9255/01	S. enterica	salamae	II B	59:z36:-			USA	North America	2001	247	225	166	276	270	225	218	1117
1351K	S. enterica	salamae	II B	1,40:z35:e,n,x,z15	x	Chameleon	Madagascar	Indian Ocean	1961	247	225	166	320	270	251	255	1118
1765/76	S. enterica	salamae	II B	52:c:k		Bat	Madagascar	Indian Ocean	1976	247	225	193	276	284	251	256	1119
1424K	S. enterica	salamae	II B	45:a:z10		Reptile	Madagascar	Africa	1962	247	225	262	442	270	251	369	1120
1315K	S. enterica	salamae	II B	55:k:z39		Chameleon	Madagascar	Indian Ocean	1961	247	246	166	304	270	248	244	1121
1423K	S. enterica	salamae	II B	18:z36:-	x	Reptile	Madagascar	Indian Ocean	1962	247	253	189	317	279	259	253	1122
1479K	S. enterica	salamae	II B	6,8:a:z52		Reptile	Madagascar	Indian Ocean	1962	247	254	191	319	281	251	254	1123
1048-61/256	S. enterica	salamae	II B	21:z65:e,n,x,z15	x	Chameleon	Madagascar	Africa	1960	247	267	203	306	300	276	265	1124
1617K	S. enterica	salamae	II B	28:r:e,n,z15		Lizard	Germany	Europe	1963	259	239	174	294	259	240	235	1161
1425K	S. enterica	salamae	II B	59:k:z65	x	Snake	Madagascar	Indian Ocean	1962	276	247	184	306	270	251	244	1180
9849/08	S. enterica	salamae	II B	3,10:a:z87		Human	USA	North America	2008	389	225	166	482	270	374	408	1348
9822/08	S. enterica	salamae	II B	3,15:e,n,x,z15:z87		Reptile	Germany	Europe	2007	389	373	166	320	404	251	244	1349
9823/08	S. enterica	salamae	II B	3,15:e,n,x,z15:z87		Reptile	Germany	Europe	2007	389	373	166	320	404	251	244	1349
8813/98	S. enterica	salamae	II B	3,10:z35:e,n,x,z15		Chameleon	Netherlands	Europe	1998	390	225	166	320	270	251	244	1362
9827/08	S. enterica	salamae	II B	11:z41:e,n,x		Reptile	Germany	Europe	2008	393	377	285	472	248	370	403	1365
10106/10	S. enterica	salamae	II B	1,40:z10:e,n,x		Chameleon	Germany	Europe	2010	247	225	166	304	270	251	255	1636
9583/05	S. enterica	salamae	II B	40:z10:e,n,x		Chameleon	Germany	Europe	2005	247	225	166	304	270	251	255	1636
10134_10	S. enterica	salamae	II B	43:m,t:-		Reptile	Germany	Europe	2010	247	225	166	276	450	374	408	1730
So 8/9	S. enterica	arizonae	IIIa	53:g,z51:-		Chicken	Germany	Europe	1972	65	25	29	69	48	26	60	160
2095-71/380	S. enterica	arizonae	IIIa	51:z4,z23:-		Human	U.S.A.	North America	1971	87	78	74	82	48	50	60	230
1059/72	S. enterica	arizonae	IIIa	35:z4,z32:-		Snake	U.S.A.	North America	1971	56	24	75	83	79	86	78	231
CDC 129-73	S. enterica	arizonae	IIIa	17:z29:-	x	Human	U.S.A.	North America	1972	56	25	75	55	80	26	79	232
110-68/347	S. enterica	arizonae	IIIa	48:z4,z23,z32:-			Unknown	Unknown	None	158	143	28	174	20	50	60	506
1312-63/284	S. enterica	arizonae	IIIa	48:z4,z23:–		Boa Constrictor	The Netherlands	Europe	1963	158	143	28	174	20	50	60	506
CDC166-15	S. enterica	arizonae	IIIa	62:z4,z23:-		Turkey	USA	North America	1942	56	25	8	83	207	26	78	729
Ewing 102	S. enterica	arizonae	IIIa	56:z4,z23:-	x	Bird	USA	North America	1941	225	25	29	56	232	209	78	775
4491-56/134	S. enterica	arizonae	IIIa	17:z36:-	x	Chicken	USA	North America	1956	261	78	34	24	262	243	60	1164
314 003	S. enterica	arizonae	IIIa	17:z4,z32:-	x	Chicken	USA	North America	1952	262	24	175	174	263	26	131	1165
So 9/23	S. enterica	arizonae	IIIa	50:z4,z23:-	x	Chicken	USA	North America	1943	282	143	29	82	20	50	51	1191
CDC3150-69	S. enterica	arizonae	IIIa	21:z4,z24:-		Snake	USA	North America	1969	342	24	28	83	357	26	79	1292
ST 73/21 Ew	S. enterica	arizonae	IIIa	63:z36:-	x	Chicken	USA	North America	1944	363	25	29	83	386	26	131	1320
4611-59/186	S. enterica	arizonae	IIIa	53:z4,z23,z32:–		Snake	Netherlands	Europe	1959	364	25	21	263	48	178	371	1321
9846/08	S. enterica	arizonae	IIIa	17:g,z51:-		Bobcat	USA	North America	2008	400	78	29	481	20	50	78	1375
1694K	S. enterica	arizonae	IIIa	63:z4,z32:–					1944	56	24	28	83	20	26	78	1410
507-62/258	S. enterica	arizonae	IIIa	40:z4,z32:-		Chicken	USA	North America	1962	56	24	29	24	356	26	340	1411
311 003	S. enterica	arizonae	IIIa	13,23:z4,z24:-		Human carrier	USA	North America	1958	56	25	240	307	272	252	27	1412
CDAI 184/17	S. enterica	arizonae	IIIa	18:z4,z32:-		Snake	USA	North America	1941	56	25	28	24	355	26	27	1413
9813/08	S. enterica	arizonae	IIIa	51:z36:-	x	Human	USA	North America	2008	56	25	29	83	79	252	78	1414
9715/07	S. enterica	arizonae	IIIa	18:z36:-		Human	USA	North America	None	56	343	28	24	380	86	79	1415
2877/79	S. enterica	arizonae	IIIa	13,23:z4,z23,z32:-		Snake	USA	North America	1969	65	248	29	308	129	50	246	1422
Pc 123/44	S. enterica	arizonae	IIIa	56:z4,z23,z32:–					None	65	248	29	487	129	50	246	1423
So 50/16	S. enterica	arizonae	IIIa	62:g,z51:-		Chicken	USA	North America	1944	65	25	173	288	253	26	51	1424
So 20/20	S. enterica	arizonae	IIIa	63:g,z51:–		Chicken	USA	North America	1943	65	25	28	445	253	26	78	1425
So 16/10	S. enterica	arizonae	IIIa	48:z4,z23:-		Chicken	USA	North America	1944	65	25	29	312	20	50	250	1426
1756/76	S. enterica	arizonae	IIIa	56:z29:-			USA	North America	1976	65	25	292	24	293	26	78	1427
327003	S. enterica	arizonae	IIIa	45:z29:_		Chicken	USA	North America	1943	65	78	29	24	293	26	60	1428
So 105/13	S. enterica	arizonae	IIIa	59:z29:-		Chicken	USA	North America	1944	65	78	29	286	251	234	51	1429
3738-56/131	S. enterica	arizonae	IIIa	50:z4,z23,z32:–	x	Human	USA	North America	1956	65	78	29	336	20	50	60	1430
2219/78	S. enterica	arizonae	IIIa	13,22:z4,z23:-		Human	USA	North America	1977	65	78	29	69	271	50	51	1431
2351/78	S. enterica	diarizonae	IIIb	52:z:z52		Iguana	USA	North America	1978	33	26	30	55	21	87	134	9
9993_09	S. enterica	diarizonae	IIIb	48:r:z:[Rz50]		Environment	France	Europe	2009	29	27	30	26	21	28	28	58
555-69	S. enterica	diarizonae	IIIb	60:r:e,n,x,z15			Sweden	Europe	1969	33	26	30	26	21	32	28	63
452/68	S. enterica	diarizonae	IIIb	47:z52:z		Turtle	Germany	Europe	1968	33	26	30	55	56	68	61	161
319007	S. enterica	diarizonae	IIIb	35:l,v:1,5,7		Indian python	USA	North America	1957	88	26	30	55	21	87	80	233
10112_10	S. enterica	diarizonae	IIIb	48:l,v:1,5,7:[RZ70]		Reptile	USA	North America	2009	88	26	30	55	21	87	80	233
3068-61/254	S. enterica	diarizonae	IIIb	61:l,v:1,5,7:z57		Halys viper	Japan	Asia	1960	88	26	30	55	21	87	80	233
4509-55/114	S. enterica	diarizonae	IIIb	16:l,v:1,5,7	x	Snake	France	Europe	1955	88	26	30	55	21	87	80	233
732-60/208	S. enterica	diarizonae	IIIb	42:l,v:1,5,7		Halys viper	Japan	Asia	1959	88	26	30	55	21	87	80	233
733-60/209	S. enterica	diarizonae	IIIb	48:l,v:1,5,7		Halys viper	Japan	Asia	1959	88	26	30	55	21	87	80	233
736-60/211	S. enterica	diarizonae	IIIb	48:l,v:1,5,7:Rz47			USA	North America	1959	88	26	30	55	21	87	80	233
8835/98	S. enterica	diarizonae	IIIb	48:l,v:1,5,(7):Rz89		Snake	Austria	Europe	1998	88	26	30	55	21	87	80	233
9874_09	S. enterica	diarizonae	IIIb	48:l,v:1,5,7:[RZ90]		Reptile	Germany	Europe	2009	88	26	30	55	21	87	80	233
1458/74	S. enterica	diarizonae	IIIb	17:z10:e,n,x,z15:Rz56		Reptile	Germany	Europe	1974	33	79	30	84	81	87	28	234
556-59/192	S. enterica	diarizonae	IIIb	48:i:z35:z57	x	Snake	Vietnam	Asia	1958	88	26	30	55	21	87	28	235
CDC 4850-52	S. enterica	diarizonae	IIIb	61:l,v:1,5,7					None	88	26	30	87	21	87	80	243
3538-54/101	S. enterica	diarizonae	IIIb	61:l,v:1,5,7		Snake	Congo	Africa	1954	88	26	30	26	21	92	80	244
9297/02	S. enterica	diarizonae	IIIb	(6),14:z10:z:Rz90			Norway	Europe	2002	29	14	30	26	21	87	28	253
1657/75	S. enterica	diarizonae	IIIb	50:k:z:Rz50		Snake	Sweden	Europe	1975	145	26	30	144	21	145	28	430
CDC 36-74	S. enterica	diarizonae	IIIb	50:k:z:Rz86			USA	North America	1975	145	26	30	144	21	145	28	430
5243-58/180	S. enterica	diarizonae	IIIb	48:k:1,5,(7)		Snake	Germany	Europe	1954	88	26	30	55	21	68	80	432
1742/76	S. enterica	diarizonae	IIIb	61:k:1,5,7		Human	France	Europe	None	88	26	30	84	21	68	80	439
1706_76	S. enterica	diarizonae	IIIb	38:z10:z53		Halys viper	Japan	Asia	1959	163	26	30	180	141	163	134	476
303003	S. enterica	diarizonae	IIIb	6,7:l,v:z53					None	33	26	30	55	21	145	28	644
3187/81	S. enterica	diarizonae	IIIb	38:z53:Rz76		Snake	Switzerland	Europe	1981	33	26	30	55	21	145	28	644
6078/87	S. enterica	diarizonae	IIIb	38:z61:-	x	Snake	China	Asia	1987	33	26	30	55	21	145	28	644
8903/99	S. enterica	diarizonae	IIIb	38:l,v[z13]:z53					None	33	26	30	55	21	145	28	644
CDC 594-54	S. enterica	diarizonae	IIIb	38:[l,v]:z54		Boa Constrictor	UK	Europe	1954	33	26	30	55	21	145	28	644
320013	S. enterica	diarizonae	IIIb	38:r:z					None	29	26	30	26	21	87	28	645
1028_09	S. enterica	diarizonae	IIIb	(6),14:z10:z:z57		Red Junglefowl	France	Europe	2009	29	26	30	26	21	87	28	645
1532-62/268	S. enterica	diarizonae	IIIb	(6),14:z10:z:Rz56	x	Viper	Australia	Australasia	1961	29	26	30	26	21	87	28	645
CDC2137-74	S. enterica	diarizonae	IIIb	(6),14:r:z					None	29	26	30	26	21	87	28	645
8244/94	S. enterica	diarizonae	IIIb	53:k:z53		Crocodile	USA	North America	1994	145	26	30	26	131	87	134	646
Minn. 240	S. enterica	diarizonae	IIIb	61:k:1,5,7		Bird	USA	North America	None	88	26	30	259	21	68	80	783
Pc110/63	S. enterica	diarizonae	IIIb	16:z10:e,n,x,z15		Snake	USA	North America	1944	145	26	30	268	141	87	28	871
878-61/241	S. enterica	diarizonae	IIIb	42:(k):z35					None	33	26	159	144	21	87	28	876
So 57/58	S. enterica	diarizonae	IIIb	38:(k):z35					None	33	26	159	144	21	87	28	876
3063-61/250	S. enterica	diarizonae	IIIb	48:k:z35		Snake	Japan	Asia	1960	145	229	30	282	21	229	28	999
3064-61/252	S. enterica	diarizonae	IIIb	41:(k):-		Snake	Japan	Asia	1960	145	229	30	295	21	229	28	1000
1750/76	S. enterica	diarizonae	IIIb	43:z52:z53		Reptile	Switzerland	Europe	None	145	26	30	282	21	353	28	1001
3390-60/257	S. enterica	diarizonae	IIIb	17:l,v:e,n,x,z15		Human	USA	North America	1960	145	26	30	282	261	87	28	1002
7413/90	S. enterica	diarizonae	IIIb	48:z35:z52		Reptile	Australia	Oceania	1990	145	26	30	334	21	87	28	1003
2101/77	S. enterica	diarizonae	IIIb	42:z10:z67		Snake	Switzerland	Europe	1977	145	26	30	337	141	272	28	1004
1725/76	S. enterica	diarizonae	IIIb	42:l,v:z53	x	Reptile	Israel	Middle East	1976	145	26	30	426	21	145	134	1005
6085-59/198	S. enterica	diarizonae	IIIb	58:r:e,n,x,z15			Germany	Europe	1972	145	26	30	55	21	87	28	1006
554/69	S. enterica	diarizonae	IIIb	50:l,v:z			Germany	Europe	1969	145	266	30	282	21	274	132	1007
1306/73	S. enterica	diarizonae	IIIb	21:l,v:z57		Snake	Austria	Europe	1972	145	286	30	360	21	87	28	1008
453/68	S. enterica	diarizonae	IIIb	16:l,v:z53		Snake	Australia	Oceania	1968	255	233	30	287	252	68	229	1153
CDC 643-70	S. enterica	diarizonae	IIIb	42:l,v:e,n,x,z15		Human			1970	255	233	30	331	252	267	229	1154
3064-61/251	S. enterica	diarizonae	IIIb	47:l,v:1,5,7:Rz50		Snake	Japan	Asia	1960	255	26	30	282	269	87	28	1155
1302/73	S. enterica	diarizonae	IIIb	(6),14:l,v:z		Snake	Germany	Europe	1973	255	270	30	345	229	279	28	1156
1106-55/103	S. enterica	diarizonae	IIIb	38:z10:z					None	255	364	30	331	396	68	393	1157
9308/02	S. enterica	diarizonae	IIIb	6,7:l,v:1,5,7	x	Snake	Canada	North America	2002	270	26	181	303	21	87	241	1174
1566/75	S. enterica	diarizonae	IIIb	47:r:z53:Rz90		Snake	Switzerland	Europe	1975	285	26	30	144	21	87	28	1195
1799/76	S. enterica	diarizonae	IIIb	47:r:z53:Rz90		Reptile	Germany	Europe	1976	285	26	30	144	21	87	28	1195
5296/86	S. enterica	diarizonae	IIIb	47:r:z53:Rz77		Animal Feed	Belgium	Europe	1986	285	26	30	144	21	87	28	1195
5297/86	S. enterica	diarizonae	IIIb	47:r:z53:Rz77		Animal Feed	Belgium	Europe	1986	285	26	30	144	21	87	28	1195
5338/86	S. enterica	diarizonae	IIIb	47:r:z53:Rz74		Snake	Belgium	Europe	1986	285	26	30	144	21	87	28	1195
7233/90	S. enterica	diarizonae	IIIb	47:r:z53:Rz90		Human	USA	North America	1990	285	26	30	144	21	87	28	1195
7234/90	S. enterica	diarizonae	IIIb	47:r:z53:Rz70	x	Hedgehog	USA	North America	1990	285	26	30	144	21	87	28	1195
8880/98	S. enterica	diarizonae	IIIb	47:r:z53:Rz90		Human	USA	North America	1998	285	26	30	144	21	87	28	1195
Pc 155/60	S. enterica	diarizonae	IIIb	47:r:z53		Snake	USA	North America	1944	285	26	30	144	21	87	28	1195
5484/86	S. enterica	diarizonae	IIIb	6,14:z52:e,n,x,z15		Snake	Germany	Europe	1986	285	26	30	282	299	87	28	1196
2907-58/168	S. enterica	diarizonae	IIIb	48:i:z35:[z57]		Snake	Vietnam	Asia	1958	285	26	30	55	21	87	28	1197
4661-67/343	S. enterica	diarizonae	IIIb	42:r:z		Snake	Australia	Oceania	1967	289	26	30	212	21	28	28	1202
713-66/331	S. enterica	diarizonae	IIIb	42:r:Rz50		Coconut	UK	Europe	1961	289	26	30	212	21	28	28	1202
559/69	S. enterica	diarizonae	IIIb	38:k:z53			Germany	Europe	1969	29	26	30	344	21	278	28	1203
6409-52/86	S. enterica	diarizonae	IIIb	48:i:z		Snake	Rwanda	Africa	1952	29	286	30	84	21	145	132	1204
1665/75	S. enterica	diarizonae	IIIb	16:z52:z35		Reptile	Israel	Middle East	1975	296	26	30	212	21	27	264	1211
1699K	S. enterica	diarizonae	IIIb	38:(k):z55					None	297	26	159	144	21	87	28	1212
2224-56/126	S. enterica	diarizonae	IIIb	38:(k):z55		Snake	USA	North America	1956	297	26	159	144	21	87	28	1212
5973/87	S. enterica	diarizonae	IIIb	48:i:z:Rz72		Snake	Paraguay	South America	1987	33	173	30	26	141	275	28	1256
3575-50/12	S. enterica	diarizonae	IIIb	43:l,v:z53		Snake	France	Europe	1956	33	26	179	55	21	87	28	1257
1213/72	S. enterica	diarizonae	IIIb	43:l,v:z53:z56		Snake	Germany	Europe	1972	33	26	179	55	276	87	28	1258
658/69	S. enterica	diarizonae	IIIb	60:z10:z35		Reptile	Germany	Europe	1969	33	26	202	212	297	87	28	1259
CDC 5409-70	S. enterica	diarizonae	IIIb	65:c:z		Lizard	Sweden	Europe	1970	33	26	30	144	21	145	28	1260
3592-56/128	S. enterica	diarizonae	IIIb	47:l,v:z53	x	Snake	France	Europe	1956	33	26	30	144	21	87	134	1261
1316-69/357	S. enterica	diarizonae	IIIb	59:l,v:z		Snake			1968	33	26	30	144	21	87	264	1262
3071-61/255	S. enterica	diarizonae	IIIb	65:(k):z		Snake	Japan	Asia	1960	33	26	30	144	283	229	28	1263
2353/78	S. enterica	diarizonae	IIIb	6,7:(k):z:z55		Snake	USA	North America	1978	33	26	30	144	283	87	134	1264
9809/08	S. enterica	diarizonae	IIIb	11:i:z	x	Environment	USA	North America	2007	33	26	30	180	230	27	28	1265
3061-61/248	S. enterica	diarizonae	IIIb	59:z10:z57		Halys viper	Japan	Asia	1960	33	26	30	180	246	87	134	1266
7705/91	S. enterica	diarizonae	IIIb	57:z10:z		Snake	Germany	Europe	1991	33	26	30	26	21	87	134	1267
CDC 2906-58	S. enterica	diarizonae	IIIb	53:r:z68		Snake	Vietnam	Asia	1961	33	26	30	26	21	87	308	1268
3095/80	S. enterica	diarizonae	IIIb	42:l,v:z		Environment	Switzerland	Europe	1980	33	26	30	282	21	32	260	1269
1530-62/267	S. enterica	diarizonae	IIIb	59:(k):e,n,x,z15		Snake	Bulgaria	Europe	1961	33	26	30	340	21	32	28	1270
8821/98	S. enterica	diarizonae	IIIb	50:r:z:z67		Chameleon	Austria	Europe	1998	33	26	30	484	229	87	28	1271
3105/80	S. enterica	diarizonae	IIIb	35:k:z53:Rz50		Snake	Germany	Europe	1980	33	26	30	55	229	87	28	1272
956/71	S. enterica	diarizonae	IIIb	35:k:z53		Snake	Germany	Europe	1971	33	26	30	55	229	87	28	1272
341002	S. enterica	diarizonae	IIIb	61:c:z35					None	33	26	30	84	21	92	80	1273
1666/75	S. enterica	diarizonae	IIIb	41:c:e,n,x,z15		Reptile	Israel	Middle East	1975	33	271	30	22	21	279	80	1274
9780/08	S. enterica	diarizonae	IIIb	47:c:e,n,x,z15:z84		Snake		Africa	2008	33	271	30	340	21	279	80	1275
2319/78	S. enterica	diarizonae	IIIb	57:c:z:z60		Boa Constrictor	USA	North America	1978	33	352	30	84	283	87	28	1276
255-58/152	S. enterica	diarizonae	IIIb	58:l,v:z35		Snake	Eritrea	Africa	1957	33	378	30	213	131	87	134	1277
8059/93	S. enterica	diarizonae	IIIb	65:r:z35		Snake	Germany	Europe	1993	33	378	30	55	413	87	407	1278
CDC 6117-70	S. enterica	diarizonae	IIIb	16:l,v:z:z61	x	Snake	Australia	Oceania	1969	368	233	30	287	252	68	229	1325
596/69	S. enterica	diarizonae	IIIb	35:(k):z35					None	378	286	30	55	21	87	28	1337
CDC 545-74	S. enterica	diarizonae	IIIb	21:k:z					None	382	286	30	460	283	87	28	1341
H 5883-64	S. enterica	diarizonae	IIIb	57:i:z					None	383	365	30	212	21	353	28	1342
1011/71	S. enterica	diarizonae	IIIb	40:l,v:z		Reptile	Bulgaria	Europe	1970	394	26	30	360	21	87	28	1366
2028/77	S. enterica	diarizonae	IIIb	61:z52:z		Human	Madagascar	Indian Ocean	1977	88	255	30	55	21	87	80	1461
8890/98	S. enterica	diarizonae	IIIb	42:l,v:1,5,7:Rz76			Austria	Europe	1998	88	26	30	212	21	87	259	1462
738-62/261	S. enterica	diarizonae	IIIb	48:k:e,n,x,z15		Snake	Bulgaria	Europe	1961	88	26	30	322	21	353	80	1463
6084-59/197	S. enterica	diarizonae	IIIb	50:z:z52		Snake	Germany	Europe	1959	88	26	30	322	283	145	28	1464
3978/83	S. enterica	diarizonae	IIIb	13,22:l,v:1,5,7		Human	UK	Europe	1983	88	26	30	55	21	87	242	1465
CDC 642-64	S. enterica	diarizonae	IIIb	13,22:-:-					None	88	26	30	55	21	87	242	1465
9785_08	S. enterica	diarizonae	IIIb	48:k:z57		Human	Poland	Europe	2007	88	26	30	26	21	87	457	1731
9965_09	S. enterica	diarizonae	IIIb	47:r:z:[Rz50]		Human	Korea	Asia	2009	255	26	30	282	21	87	28	1740
9974_09	S. enterica	diarizonae	IIIb	61:i:z:z54		Snake	Germany	Europe	2009	33	26	30	25	21	27	28	1741
10082_10	S. enterica	diarizonae	IIIb	38:k:z35:z65		Human	Finland	Europe	2010	88	26	327	213	21	229	28	1742
264_66	S. enterica	houtenae	IV A	45:g,z51:-		Baboon	U.S.A.	North America	1964	57	52	31	57	22	29	30	107
575K	S. enterica	houtenae	IV A	6,7:z4,z24:-		Water	Carribean	Central America	1959	30	28	31	57	57	69	30	162
1162K	S. enterica	houtenae	IV A	1,40:z4,z32:-					None	89	28	31	27	82	88	81	236
1528K	S. enterica	houtenae	IV A	1,40:z4,z23:-	x	Lizard	Germany	Europe	1964	90	28	76	27	83	89	30	237
517_69	S. enterica	houtenae	IV A	50:z4,z24:-			Panama	Central America	1968	30	28	99	27	22	129	30	386
4511/84	S. enterica	houtenae	IV A	48:z4,z23:-		Bovine	Australia	Oceania	None	128	119	100	27	22	129	127	392
1565K	S. enterica	houtenae	IV A	44:z4,z32:-	x	Snake	Germany	Europe	1963	30	28	31	27	22	29	30	433
CDC N 178	S. enterica	houtenae	IV A	44:z4,z23,z32: -		Human	USA	North America	1946	30	28	31	27	22	29	30	433
1707K	S. enterica	houtenae	IV A	48:g,z51:-		Iguana	USA	North America	1964	30	28	31	27	22	214	30	782
10039/09	S. enterica	houtenae	IV A	43:Z4,Z23,Z32:-		Environment	Germany	Europe	2009	128	119	100	27	22	129	30	958
1287/73	S. enterica	houtenae	IV A	6,14:z4,z23:-		Snake	Switzerland	Europe	1973	128	119	100	316	22	129	252	959
577/69	S. enterica	houtenae	IV A	38:z4,z23:–		Reptile	Germany	Europe	1969	128	119	100	480	22	129	30	960
9601/05	S. enterica	houtenae	IV A	40:z4,z23:–			France		2005	128	119	100	488	22	129	411	961
9832/08	S. enterica	houtenae	IV A	(6),14:z4,z23:-	x	Sheep	France	Europe	2008	128	119	3	316	22	129	30	962
1376K	S. enterica	houtenae	IV A	43:z4,z23:-		Lizard	Netherlands	Europe	1961	128	28	100	27	273	29	30	963
1322K	S. enterica	houtenae	IV A	50:g,z51:?	x	Lizard	Netherlands	Europe	1961	294	28	31	151	22	29	30	1209
1186/72	S. enterica	houtenae	IV A	1,53:g,z51:-		Human	UK	Europe	1971	30	28	195	325	287	29	30	1216
8946/99	S. enterica	houtenae	IV A	41:z36:-		Human	Switzerland		1999	30	28	31	151	22	69	81	1217
10041/09	S. enterica	houtenae	IV A	50:Z4,Z23,Z32:-		Snake	Germany	Europe	2009	30	28	31	27	416	376	30	1218
1659K	S. enterica	houtenae	IV A	1,53:z36,z38:-		Reptile	Germany	Europe	1964	30	28	31	27	57	29	30	1219
1256/72	S. enterica	houtenae	IV A	18:z36,z38:–		Snake	Switzerland	Europe	1972	30	28	31	333	22	268	30	1220
1573K	S. enterica	houtenae	IV A	51:z4,z23:-		Reptile	Netherlands	Europe	1963	30	28	31	473	22	29	30	1221
88/65	S. enterica	houtenae	IV A	43:z36,z38:–		Reptile	Germany	Europe	1965	30	358	31	454	22	129	30	1222
719/70	S. enterica	houtenae	IV A	43:z29:-		Lizard	Brazil	South America	1970	320	28	31	27	22	29	300	1244
9810_08	S. enterica	houtenae	IV A	48:z4,z24:-		Human	USA	North America	2007	30	28	326	151	22	29	30	1732
9971_09	S. enterica	houtenae	IV A	11:z4,z23,z32:-			Germany	Europe	2009	439	28	31	151	22	29	30	1734
2193/78	S. enterica	houtenae	IV B	30:g,m,t,z51:-	x	Water	Bolivia	South America	1978	287	256	194	323	285	83	257	1199
9670/06	S. enterica	houtenae	IV B	30:g,m,t,z51:–	x	Environment	Brazil	South America	2006	287	256	194	323	57	83	257	1200
8483/95	S. enterica	houtenae	IV B	44:a:-		Human	Argentina	South America	1995	228	36	31	38	22	212	208	780
1886/76	S. bongori	N/A	V	48:z41:-		Parakeet	USA	North America	1976	32	30	34	30	24	31	32	62
2790/79	S. bongori	N/A	V	66:z65:-		Fish Meal	UK	Europe	1979	32	30	34	30	24	31	32	62
7688/91	S. bongori	N/A	V	66:z39:-		Ovine	France	Europe	1991	32	30	34	30	24	31	32	62
1016/71	S. bongori	N/A	V	48:z35:-			Germany	Europe	1971	132	30	103	134	126	133	129	395
1576-61/309	S. bongori	N/A	V	48:z35:-			USA	North America	1972	132	30	103	134	126	133	129	395
4545/84	S. bongori	N/A	V	60:z41:-		Human	France	Europe	1984	133	120	104	135	24	135	130	397
1224/72	S. bongori	N/A	V	66:z41:-		African frog	USA	North America	1972	32	29	33	29	24	30	52	398
1900/76	S. bongori	N/A	V	66:z35:-		Lizard	Germany	Europe	1976	134	121	105	136	127	136	52	399
7415/90	S. bongori	N/A	V	66:z81:-		Food	UK	Europe	1990	135	30	106	137	24	137	32	400
261/66	S. bongori	N/A	V	48:z35:-		Lizard	France	Europe	1966	132	30	103	134	126	135	138	401
8031/93	S. bongori	N/A	V	13,22:r:-		Cockroach	Germany	Europe	1993	132	30	107	134	24	135	138	403
2022/77	S. bongori	N/A	V	44:r:-		Lizard	UK	Europe	1977	132	121	33	137	126	245	52	974
5713/87	S. bongori	N/A	V	61:z35:-		Human	Finland	Europe	1987	132	285	216	134	24	133	288	975
4504/84	S. bongori	N/A	V	48:z81:-		Human	USA	North America	1984	133	243	34	296	126	137	130	976
4327/84	S. bongori	N/A	V	1,40:z35:-		Food	Germany	Europe	1984	133	243	34	299	266	137	130	977
5712/87	S. bongori	N/A	V	1,40:z35:-		Reptile	Germany	Europe	1987	133	243	34	299	266	137	130	977
5040/85	S. bongori	N/A	V	48:z35:-		Food	UK	Europe	1985	133	243	34	301	267	137	130	978
224/66	S. bongori	N/A	V	48:z39:-			France	Europe	1966	264	121	107	134	126	135	238	1166
9325/02	S. bongori	N/A	V	13,22:z39:-		Lizard	Spain	Europe	2002	265	30	105	297	265	136	129	1167
1387/73	S. bongori	N/A	V	1,40:z81:-		Food	Germany	Europe	1973	265	30	176	134	24	136	52	1168
4985/85	S. bongori	N/A	V	48:z39:-		Human	France	Europe	1985	265	30	178	134	265	136	129	1169
7804/92	S. bongori	N/A	V	48:z65:-		Environment	Switzerland	Europe	1992	266	242	34	298	126	135	239	1170
4770/84	S. bongori	N/A	V	1,13,22:i:-		Human	Sweden	Europe	1984	267	244	177	300	24	135	138	1171
320/67	S. bongori	N/A	V	44:z39:-			France	Europe	1967	32	241	34	296	264	244	237	1243
3846/83	S. bongori	N/A	V	44:z39:-		Food	Switzerland	Europe	1982	32	241	34	296	264	244	237	1243
1240K	S. enterica	indica	VI	1,6,14,25:a:e,n,x	x	Coconut	UK	Europe	1960	55	51	52	54	47	48	50	104
3854/83	S. enterica	indica	VI	11:a:1,5	x	Wild rodent	India	Asia	1982	55	149	59	54	57	70	50	477
437/68	S. enterica	indica	VI	11:b:1,7		Frog	Canada	North America	1968	226	214	155	54	47	48	50	776
1941/77	S. enterica	indica	VI	6,7:z41:1,7		Frog	Canada	North America	1977	227	149	156	54	233	210	50	777
1001/71	S. enterica	indica	VI	41:b:1,7		Opossum	USA	North America	1971	226	218	156	54	241	219	50	1079
1711K	S. enterica	indica	VI	11:b:e,n,x	x	Bird	India	Asia	1964	240	220	156	270	47	48	50	1101
3539/82	S. enterica	indica	VI	1,6,14:a:1,5		Environment	France	Europe	1982	269	149	180	54	268	219	50	1173
5571/86	S. enterica	indica	VI	6,14:a:1,5		Human	India	Asia	1986	269	149	180	54	268	219	50	1173
1449K	S. enterica	indica	VI	45:a:e,n,x	x	Swine	India	Asia	1961	55	149	458	716	581	546	50	2800
RKS 3013	S. enterica	houtenae	VII	1,40:g,z51:-	x				None	380	288	276	458	240	360	392	1339
6700_88 (RKS_3014)	S. enterica	houtenae	VII	1,40:z4,z24:-		Human	USA	North America	1968	380	404	276	511	240	360	208	1634
9828_08	S. enterica	houtenae	VII	21:z38:-		Toucan	Brasil	South America	2008	380	13	276	528	240	408	208	1733
8048/94	S. enterica	S. enterica/diarizonae	VIII	48:k:1,5,7	x	Iguana	USA	North America	1993	349	327	247	415	366	329	348	1300
9744/07	S. enterica	S. enterica/S. salamae	VIII	48:z81:1,5,7	x		Germany	Europe	None	349	327	257	415	379	345	363	1301
10043/09	S. enterica	S. enterica/diarizonae	VIII	48:k:1,5,7		Reptile	Germany	Europe	2009	349	327	291	415	366	377	363	1302
9505/04	S. enterica	S. enterica/S. salamae	VIII	48:z39:z81	x	Human	USA	North America	None	361	327	258	415	366	345	364	1318

## Sheet: Table S2
Table S2. Characteristics of the 73 genome sequences produced or used in this study.
Strain	S. bongori or S. enterica subspecies	Taxon number	Antigenic formula or serovar	Other strain name	Accession Number	No. contigs	Assembly size (nt)	Contig N50	Ancient hybridizations analysis
NCTC 12419	S. bongori	V		ATCC 43975	NC_015761	1	4460105	4460105
CDC-2703-76	S. bongori	V	O48:z41:-		ERS004191	114	4332539	87084
CEIM24450	S. bongori	V			ERS004195	138	4497406	57365
CEIM46049	S. bongori	V	O48:z35:-		ERS004175, ERS004194	106	4592302	133521
IP4504_84	S. bongori	V	O48:z81:-		ERS002034	503	4508805	16844
IP4770_84	S. bongori	V	O1,13,22:i:-		ERS002035	538	4420054	13724
IP7804_92	S. bongori	V	O48:z65:-		ERS002040	634	4381230	11489
RKI1373	S. bongori	V	O60:z41:-		ERS004176	206	4405533	40056
RKI1398	S. bongori	V	O66:z65:-		ERS004173	260	4438213	31523
RKI1786	S. bongori	V	O66:z81:-		ERS004174	121	4301316	69583	Yes
SL483	enterica	I	Agona		CP001138	1	4798660	4798660	Yes
RI_05P066	enterica	I	Hadar		ABFG01000000	50	4793325	370713
SPB7	enterica	I	Paratyphi B		CP000886	1	4858887	4858887
P125109	enterica	I	Enteritidis		NC_011294	1	4685848	4685848
SL476	enterica	I	Heidelberg		NC_011083	1	4888768	4888768
RKS4594	enterica	I	Paratyphi C		NC_012125	1	4833080	4833080
SL491	enterica	I	Virchow		ABFH00000000	3	4867829	3027433
LT2	enterica	I	Typhimurium		NC_003197	1	4857432	4857432
A4-567	enterica	I	Gaminara		AFCL00000000; SRR539138	1478	4464004	4340
SARB27	enterica	I	6,7:r:1,5 (Infantis)		AFYI00000000; SRR516392, SRR516394	1	4878746	4878746
S5-703	enterica	I	Johannesburg		AFCP00000000; SRR542333	1593	4462766	3974
S5-403	enterica	I	Montevideo		AFCS00000000; SRR445175	1109	4957002	6833
S5-487	enterica	I	Give		AFCM00000000; SRR539128	1150	4444123	5919
GA_MM04042433	enterica	I	Javiana		NZ_ABEH00000000	19	4546142	471765
A4-603	enterica	I	Minnesota		AFCQ00000000; SRR542334	1806	4355997	3314
CVM19633	enterica	I	Schwarzengrund		NC_011094	1	4709075	4709075
105/65	salamae A	II	41:k:-	WS1023	ERS011137	269	4890408	35362	Yes
1268/72	salamae A	II	1,9,12:l,w:e,n,x	WS0222	ERS011111	673	5073327	11666
1383/73	salamae A	II	51:l,z28:z6	WS1203	ERS011104	84	5106543	215825
1465K	salamae A	II	50:z10:z6:z42	WS0936	ERS011129	436	4714627	19848
1767/76	salamae A	II	41:l,z13,z28:e,n,x,z15	WS1141	ERS011139	225	4703376	39162
3028/80	salamae A	II	1,4,12,27:l,v:e,n,x	WS0435	ERS011115	344	4873861	23579
4045/83	salamae A	II	1,59:z:z6	WS0660	ERS011122	649	4747166	12055
6695/88	salamae A	II	48:z:1,5	WS0980	ERS011130	626	4963166	13252
7547/91	salamae A	II	44:z29:e,n,x:z42	WS0569	ERS011118	678	4755014	11235
1048-61/256	salamae B	II	21:z65:e,n,x,z15	WS0998	ERS011132	674	4841114	11932
1351K	salamae B	II	1,40:z35:e,n,x,z15	WS0610	ERS011142	85	4954514	142173	Yes
1423K	salamae B	II	18:z36:-	WS0596	ERS011120	424	4811450	18462
1425K	salamae B	II	59:k:z65	WS0529	ERS011117	541	4730582	14164
RSK2980	arizonae	IIIa	62:z4,z23:-		NC_010067	1	4600800	4600800
314 003	arizonae	IIIa	17:z4,z32:-	WS0385	ERS011123	93	4614707	134120
3738-56/131	arizonae	IIIa	50:z4,z23,z32:–	WS0925	ERS011145	75	4438761	150403
4491-56/134	arizonae	IIIa	17:z36:-	WS0384	ERS011113	374	4530235	20866
9813/08	arizonae	IIIa	51:z36:-	WS1160	ERS011103	104	4488226	114591
CDC 129-73	arizonae	IIIa	17:z29:-	WS0015	ERS011106	416	4606649	18662	Yes
Ewing 102	arizonae	IIIa	56:z4,z23:-	WS0014	ERS011105	485	4493191	14568
So 9/23	arizonae	IIIa	50:z4,z23:-	WS0581	ERS011119	403	4601895	19634
ST 73/21 Ew	arizonae	IIIa	63:z36:-	WS0941	ERS011146	77	4582783	162923
1532-62/268	diarizonae	IIIb	(6),14:z10:z:Rz56	WS0675	ERS011124	1800	6040664	5617
1725/76	diarizonae	IIIb	42:l,v:z53	WS0728	ERS011125	1787	6333442	6196
3592-56/128	diarizonae	IIIb	47:l,v:z53	WS0434	ERS011114	762	5037559	10912
4509-55/114	diarizonae	IIIb	16:l,v:1,5,7	WS0016	ERS011101	106	4788042	81272	Yes
556-59/192	diarizonae	IIIb	48:i:z35:z57	WS0020	ERS011107	821	5630572	12456
6078/87	diarizonae	IIIb	38:z61:-	WS1004	ERS011135	1226	5814759	7943
7234/90	diarizonae	IIIb	47:r:z53:Rz70	WS0983	ERS011131	597	5285171	14570
9308/02	diarizonae	IIIb	6,7:l,v:1,5,7	WS0498	ERS011116	1030	6030438	12296
9809/08	diarizonae	IIIb	11:i:z	WS1156	ERS011140	290	5588239	36172
CDC 6117-70	diarizonae	IIIb	16:l,v:z:z61	WS1000	ERS011133	944	5802744	11619
1322K	houtenae A	IV	50:g,z51:?	WS0935	ERS011128	586	4663660	12852
1528K	houtenae A	IV	1,40:z4,z23:-	WS0022	ERS011108	581	4571084	12296
1565K	houtenae A	IV	44:z4,z32:-	WS0572	ERS011134	90	4525058	161948	Yes
9832/08	houtenae A	IV	(6),14:z4,z23:-	WS1183	ERS011141	287	4683790	28527
2193/78	houtenae B	IV	30:g,m,t,z51:-	WS0653	ERS011143	121	4501092	134168
9670/06	houtenae B	IV	30:g,m,t,z51:–	WS1011	ERS011136	307	4603602	31017
1240K	indica	VI	1,6,14,25:a:e,n,x	WS0208	ERS011112	80	4638228	129654
1449K	indica	VI	45:a:e,n,x	WS0926	ERS011127	683	4843253	13580
1711K	indica	VI	11:b:e,n,x	WS0034	ERS011110	516	4692113	16035	Yes
3854/83	indica	VI	11:a:1,5	WS0031	ERS011109	555	4638150	13756
RKS 3013	na	VII	1,40:g,z51:-	WS1080	ERS011102	83	4491218	145920
RKS_3014	na	VII	1,40:z4,z24:-	WS1082	ERS011138	223	4595514	35971
8048/94	na	VIII	48:k:1,5,7	WS0646	ERS011121	647	4944279	12812
9505/04	na	VIII	48:z39:z81	WS0873	ERS011126	517	4904823	15363	Yes
9744/07	na	VIII	48:z81:1,5,7	WS0872	ERS011144	80	4893414	181763
na: Not applicable.

## Sheet: Table S3
Table S3. Primers and reaction conditions used for PCR amplification and sequencing of MLST genes
PRIMERS *	GENE	PRIMER NAME	PRIMER SEQUENCE #	PCR CYCLES	PCR PRODUCT LENGTH (BPS)	TEMPLATE SIZE (BP)
Main PCR primer pairs	aroC	aroC_1oF	5'-GTT TTC CCA GTC ACG ACG TTG TAC CTG GCA CCT CGC GCT ATA C-3'	2 min 94°C, (30 s 94°C, 30 s 55°C,30 s 72°C)x35, 5 min 72°C	826	501
		aroC_2oR	5'-TTG TGA GCG GAT AAC AAT TTC CCA CAC ACG GAT CGT GGC G-3'
	dnaN	dnaN_1oF	5'-GTT TTC CCA GTC ACG ACG TTG TAA TGA AAT TTA CCG TTG AAC GTG A-3'	2 min 94°C, (30 s 94°C, 30 s 50°C,1 min 72°C)x35, 5 min 72°C	833	501
		dnaN_2oR	5'-TTG TGA GCG GAT AAC AAT TTC AAT TTC TCA TTC GAG AGG ATT GC-3'
	hemD	hemD_1oF	5'-GTT TTC CCA GTC ACG ACG TTG TAG AAG CGT TAG TGA GCC GTC TGC G-3'	2 min 94°C, (30 s 94°C, 30 s 55°C,30 s 72°C)x35, 5 min 72°C	666	432
		hemD_2oR	5'-TTG TGA GCG GAT AAC AAT TTC ATC AGC GAC CTT AAT ATC TTG CCA -3'
	hisD	hisD_3oF	5'-GTT TTC CCA GTC ACG ACG TTG TAG AAA CGT TCC ATT CCG CGC AGA CGC-3'	2 min 94°C, (30 s 94°C, 30 s 50°C,1 min 72°C)x35, 5 min 72°C	894	501
		hisD_3oR	5'-TTG TGA GCG GAT AAC AAT TTC CAG TTC CTG AAC GGT CAT CCG-3'
	purE	purE_1oF	5'-GTT TTC CCA GTC ACG ACG TTG TAA TGT CTT CCC GCA ATA ATC C-3'	2 min 94°C, (30 s 94°C, 30 s 50°C,1 min 72°C)x35, 5 min 72°C	510	399
		purE_2oR	5'-TTG TGA GCG GAT AAC AAT TTC TCA TAG CGT CCC CCG CGG ATC-3'
	sucA	sucA_1oF	5'-GTT TTC CCA GTC ACG ACG TTG TAA GCA CCG AAG AGA AAC GCT G-3'	2 min 94°C, (30 s 94°C, 30 s 55°C,30 s 72°C)x35, 5 min 72°C	643	501
		sucA_2oR	5'-TTG TGA GCG GAT AAC AAT TTC GGT TGT TGA TAA CGA TAC GTA C-3'
	thrA	thrA_1oF	5'-GTT TTC CCA GTC ACG ACG TTG TAG TCA CGG TGA TCG ATC CGG T-3'	2 min 94°C, (30 s 94°C, 30 s 55°C,30 s 72°C)x35, 5 min 72°C	852	501
		thrA_2oR	5'-TTG TGA GCG GAT AAC AAT TTC CAC GAT ATT GAT ATT AGC CCG-3'
Alternative PCR primer pairs	dnaN	dnaN_1oF	5’-GTT TTC CCA GTC ACG ACG TTG TAA TGA AAT TTA CCG TTG AAC GTG A-3'	2 min 94°C, (30 s 94°C, 30 s 50°C,1 min 72°C)x35, 5 min 72°C	839	501
		dnaN_ssoR	5’- TTG TGA GCG GAT AAC AAT TTC CCG CGG AAT TTC TCA TTC GAG-3’
	hisD	hisD_ssoF	5’-GTT TTC CCA GTC ACG ACG TTG TAG TAG ATG TGG AAA CCC AGC C-3’	2 min 94°C, (30 s 94°C, 30 s 50°C,1 min 72°C)x35, 5 min 72°C	894	501
		hisD_3oR	5’-TTG TGA GCG GAT AAC AAT TTC CAG TTC CTG AAC GGT CAT CCG-3’
	purE	purE_1oF	5’-GTT TTC CCA GTC ACG ACG TTG TAA TGT CTT CCC GCA ATA ATC C-3’	2 min 94°C, (30 s 94°C, 30 s 50°C,1 min 72°C)x35, 5 min 72°C	510	399
		purE_ss2oR	5’- TTG TGA GCG GAT AAC AAT TTC CGA GAA CRC AMA CTT GCT TC-3’
	thrA	thrA_1oF	5’-GTT TTC CCA GTC ACG ACG TTG TAG TCA CGG TGA TCG ATC CGG T-3’	2 min 94°C, (30 s 94°C, 30 s 55°C,30 s 72°C)x35, 5 min 72°C	852	501
		thrA_ss2oR	5’- TTG TGA GCG GAT AAC AAT TTC GAA TTT TGC TGA AAT GCC GCG-3’
Primers specific for subspecies houtenae	dnaN	dnaN_1oF	5'-GTT TTC CCA GTC ACG ACG TTG TAA TGA AAT TTA CCG TTG AAC GTG A-3'	2 min 94°C, (30 s 94°C, 30 s 50°C,1 min 72°C)x35, 5 min 72°C	839	501
		dnaN_R1oR	5'-TGA GCG GAT AAC AAT TTC CCG CGG AAC TTC TCA TTT GAC-3'
	hisD	hisD_7bF	5'-CTG CCG CCA GTC GAT GTG G-3'	2 min 94°C, (30 s 94°C, 30 s 50°C,1 min 72°C)x35, 5 min 72°C	877	501
		hisD_7bR	5'-ACA ACT CCT GAA TGG TCA TTC G-3'
	thrA	thrA_1oF	5'-GTT TTC CCA GTC ACG ACG TTG TAG TCA CGG TGA TCG ATC CGG T-3'	2 min 94°C, (30 s 94°C, 30 s 55°C,30 s 72°C)x35, 5 min 72°C	813	501
		thrA_7oR	5'-TTG TGA GCG GAT AAC AAT TTC CAC GAT GTT GAT GTT CGC GCG-3'
* Main primers work generally for all subsp. enterica isolates and for some non-enterica isolates; alternative primers were designed to improve amplification of non-enterica subspecies
# Bold bases correspond to universal sequencing tails and can be sequenced with forward primer GTT TTC CCA GTC ACG ACG TTG TA and reverse primer TTG TGA GCG GAT AAC AAT TTC
